# Supplementary material for: Stem traits promote wheat climate-resilience
Source: Front Plant Sci. 2024 Jul 25;15:1388881. doi: 10.3389/fpls.2024.1388881 (PMC11308436; doi:10.3389/fpls.2024.1388881)
Supplement: Supplementary file 2 [file Table_1.xlsx]

## Sheet: Supplementary Table S1
Supplementary Table S1. The panel of spring bread wheat lines that were used for this study
Genotype	Cross name
C-SS-1	SOKOLL/WBLL16
C-SS-2	KACHU/BECARD//WBLL1*2/BRAMBLING
C-SS-3	KRICHAUFF
C-SS-6	NELOKI
C-SS-7	CROC_1/AE.SQUARROSA (205) //BORL95/3/PRL/SARA//TSI/VEE#5/4/FRET2
C-SS-8	SIETE CERROS T66
C-SS-9	BAJ #1
C-SS-10	KACHU #1
C-SS-11	SOKOLL
C-SS-13	BAV92/SERI
C-SS-15	C80.1/3*QT4118//KAUZ/RAYON/3/2*TRCH/7/CMH79A.955/4/AGA/3/4*SN64/CNO67//INIA66/5/NAC/6/RIALTO
C-SS-16	PUB94.15.1.12/4/2*PIHA//WORRAKATTA/2*PASTOR/3/PRL/2*PASTOR
C-SS-17	SERI/BAV92//PUB94.15.1.12/WBLL1
C-SS-18	SOKOLL/3/PASTOR//HXL7573/2*BAU/4/SOKOLL/WBLL1
C-SS-19	HE1/2*CNO79//BAV92
C-SS-20	SOKOLL/WBLL17
C-SS-21	W15.92
C-SS-22	CROC_1/AE.SQUARROSA (224)//OPATA
C-SS-23	WESTONIA
C-SS-24	SOKOLL/3/PASTOR//HXL7573/2*BAU/4/WBLL4//OAX93.24.35/WBLL1
C-SS-25	SOKOLL/WBLL1/4/PASTOR//HXL7573/2*BAU/3/WBLL1
C-SS-30	SOKOLL/3/PASTOR//HXL7573/2*BAU/4/WBLL4//OAX93.24.35/WBLL1/5/D67.2/PARANA 66.270//AE.SQUARROSA (320)/3/CUNNINGHAM/4/VORB
C-SS-31	SOKOLL/WBLL1/5/D67.2/PARANA 66.270//AE.SQUARROSA (320)/3/CUNNINGHAM/4/VORB
C-SS-32	SOKOLL/3/PASTOR//HXL7573/2*BAU/4/PARUS/PASTOR/5/D67.2/PARANA 66.270//AE.SQUARROSA (320)/3/CUNNINGHAM/4/VORB
C-SS-33	STALLION/MUNAL #1//2*BORLAUG100 F2014

## Sheet: Supplementary Table S2
Supplementary Table S2. The mean value of stem traits, internode diameter (ID), peduncle lenght (PL), WSC accumulation pe shoot/GDD, WSC remobilization per shoot/GDD, grain yield (GY), thousand-grain weight (TGW), and grain number (GN) for each genotype under four environments.
Genotype	Water-limited							Heat stess							Well-watered							Terminal-drought
	ID (mm)	PL (cm)	WSC accumulation per shoot/GDD (mg/oC)	WSC remobilization per shoot/GDD (mg/oC)	GY (g/m2)	TGW (g)	GN/m2	ID (mm)	PL (cm)	WSC accumulation per shoot/GDD (mg/oC)	WSC remobilization per shoot/GDD (mg/oC)	GY (g/m2)	TGW (g)	GN/m2	ID (mm)	PL (cm)	WSC accumulation per shoot/GDD (mg/oC)	WSC remobilization per shoot/GDD (mg/oC)	GY (g/m2)	TGW (g)	GN/m2	ID (mm)	PL (cm)	WSC accumulation per shoot/GDD (mg/oC)	WSC remobilization per shoot/GDD (mg/oC)	GY (g/m2)	TGW (g)	GN/m2
C-SS-1	3.27867	28.1722	0.0231208	0.0213363	313.083	45.5333	6868.85	3.66067	24.5444	0.0157996	0.0143031	329.914	44.1333	7489.33	4.47267	40.7944	0.0131501	0.0118306	736.632	50.9	14473.6	4.21667	44.1111	0.0212401	0.0178042	301.813	57.6	8896.79
C-SS-2	4.144	27.55	0.0239194	0.0222103	314.78	46.4333	6779.35	3.25467	21.1611	0.0188538	0.0158971	154.495	39.7333	3882.42	4.75067	39.0833	0.0141066	0.0128578	648.023	52.1	12450.7	3.898	37.6667	0.0180829	0.0161816	263.458	53.6333	7906.34
C-SS-3	2.914	28.2833	0.0204598	0.0193586	170.123	31.9333	5303.83	2.662	18.1611	0.00937052	0.00642983	46.9463	23.7333	1974.9	3.744	40.7222	0.011892	0.0100168	561.16	34.5	16265.6	4.322	39.8889	0.0215911	0.0202564	232.356	39.6333	10986.9
C-SS-6	3.11533	22.7056	0.0194279	0.0179332	171.075	33.9667	5020.68	2.822	14.85	0.0097866	0.00668711	42.6538	29.0667	1475.58	4.398	40.1667	0.0121955	0.0099712	565.089	39.8667	14178.4	4.73067	40.6667	0.0226802	0.0208235	302.4	47.5	10345.4
C-SS-7	3.36933	27.7333	0.0182025	0.0168111	309.801	37.6	8247.72	2.99867	19.1722	0.0153233	0.0126251	210.231	33.1	6342.81	4.22133	36.7556	0.0120942	0.0108857	652.473	43.2333	15084.8	4.136	39.5556	0.021656	0.0211538	365.422	41.4333	12826.6
C-SS-8	3.272	28.1167	0.0228575	0.0183696	222.737	34.7667	6399.86	2.88267	15.5833	0.0154127	0.0111104	63.6399	29.3333	2153.13	3.79733	39.2389	0.0133942	0.0115435	619.623	37.2	16661.2	3.836	35.5556	0.0219719	0.0208171	285.556	39.6	10970.6
C-SS-9	3.71133	23.9444	0.0185989	0.017629	296.747	38.5667	7695.65	3.18733	16.6222	0.0127367	0.0107732	202.317	33.3333	6075.34	4.52933	32.7889	0.017162	0.0161355	546.268	46.8333	11671.9	3.305	33.3333	0.0208301	0.0197141	264.578	45.8333	8944.58
C-SS-10	3.26267	26.9889	0.0226609	0.0203958	272.275	39.6	6892.5	3.33867	19.5	0.0162949	0.0126276	220.735	35.8	6153.69	4.17133	34.3722	0.0135652	0.0118003	598.783	44.5333	13452.3	3.45133	34	0.01917	0.0172428	466.862	48.4667	14859.4
C-SS-11	3.28933	28.5667	0.0204026	0.0179785	320.351	40.7333	7866.68	3.246	21.6222	0.0143977	0.0116134	342.874	35.1333	9760.08	4.06	39.6278	0.0128443	0.0114664	631.937	48.7	12989.8	3.5245	38.4444	0.0220267	0.0196265	294.827	51.7333	8650.16
C-SS-13	3.39133	29.2167	0.022588	0.0204579	364.346	47.4	7663.47	3.51067	25.6111	0.0145642	0.0136792	391.108	43.3667	9023.87	4.58267	40.0483	0.014482	0.0126974	618.78	51.1667	12108.2	4.55533	46.7778	0.0235691	0.0213314	479.231	57.3333	10420
C-SS-15	3.202	29.5111	0.0225752	0.0187568	325.432	41.7667	7789.47	3.35067	28.8667	0.017947	0.0147952	290.082	37.4333	7752.05	4.27867	40.4944	0.0152364	0.0102736	571.128	47.4	12049.6	3.61933	39.2222	0.0207761	0.0185186	209.156	45.0667	7941.48
C-SS-16	3.16733	27.3333	0.0202879	0.0193923	214.179	44.1667	4853	2.93733	18.5278	0.0117885	0.00904362	72.5518	35.9	2027.28	4.01733	40.8389	0.0115792	0.00715598	631.093	52.1333	12117.8	4.686	42	0.0193562	0.0176732	296.498	52	8397.26
C-SS-17	3.392	29.9056	0.0212932	0.0203477	365.869	43.1333	8479.48	3.48333	28.4722	0.0164554	0.0146037	262.988	40.4333	6510.54	4.264	37.9889	0.0129715	0.00907343	696.182	47	14809.1	3.62467	44.1111	0.0219201	0.0189514	265.991	49.5	8305.92
C-SS-18	3.42267	28.6167	0.0223717	0.0203539	335.237	42.8667	7801.06	3.40533	22.3222	0.0150385	0.0121052	338.25	39	8675.17	4.26267	40.4533	0.0141942	0.0133525	661.346	49.2667	13432.8	3.78933	41.1111	0.022147	0.0195715	359.751	49.9667	10806.7
C-SS-19	3.86733	28.1611	0.0218951	0.0207112	255.688	39.2	6521.68	3.14533	17.5444	0.0126488	0.00993606	64.9474	28	2322.59	4.89667	39.5444	0.014591	0.0110695	683.983	46.9	14574.3	3.897	36.7778	0.0224297	0.0216762	292.773	37.7	12683.7
C-SS-20	3.468	30.8333	0.0182615	0.0167541	329.652	39.8333	8285.05	3.47333	27.6444	0.00879535	0.00623003	334.708	37.6667	8892.15	4.34133	44.4833	0.00918994	0.00805883	667.546	47.2333	14130.1	4.03	41.2222	0.0245479	0.0210684	360.133	57.2	7990.98
C-SS-21	3.06333	24.2333	0.0234505	0.0224182	254.228	37.7333	6736.42	2.98267	18.0389	0.015694	0.0118003	76.7081	33.0333	2294.05	3.996	34.3111	0.0172239	0.0153158	617.664	41.0333	15046.2	4.22933	40.3333	0.0237664	0.021854	277.582	52.1667	8976.19
C-SS-22	3.344	27.5222	0.0239979	0.0227914	319.723	40.7	7856.96	2.96067	18.4833	0.0205797	0.0174783	180.397	33.9	5319.37	3.94933	42.7944	0.0162517	0.0128574	672.567	49.0333	13727	3.61867	42.8889	0.0200763	0.0180372	323.849	53.2333	9185.91
C-SS-23	3.23533	26.6722	0.0215648	0.0203085	145.317	34.7333	4172.75	2.82733	19.0278	0.0141905	0.0119062	62.4885	31.4333	1987.61	3.96867	38.9889	0.015945	0.0120099	528.974	40.6	13028.5	4.58	43.4444	0.0241268	0.022675	251.564	49	9311.25
C-SS-24	3.20933	25.8111	0.0232909	0.0200865	314.621	44.3	7093.6	3.05667	20.95	0.0138667	0.0111299	260.596	36.9333	7052.14	4.04533	37.3	0.0156454	0.0131748	607.85	50.4333	12047.8	4.7225	36.5556	0.0198124	0.0182092	252.213	43.8333	10046.6
C-SS-25	3.62667	27.5389	0.0234383	0.0199872	299.145	47.4	6307.5	3.69067	21.3278	0.0191026	0.0171141	206.38	38.5333	5377.63	4.616	40.3556	0.0162145	0.0126848	680.128	55.2333	12348.3	4.56667	35.4444	0.0235122	0.0203053	328.809	51.6667	6199.16
C-SS-30	2.89467	27.2	0.0217443	0.0207799	289.46	40.9667	7070.45	3.14	19.8611	0.0134847	0.0106834	185.785	35.9333	5166.07	4.05933	37.2389	0.0150587	0.0101241	666.15	48.1	13849.6	2.94067	37.5556	0.0228977	0.0191812	366	52.4333	10294
C-SS-31	2.86133	28.5278	0.0238269	0.0201046	335.78	43.6333	7694.19	3.1465	23.6778	0.0163324	0.0138989	433.585	39.3333	11015.9	3.902	41.8056	0.0153658	0.0115626	602.734	50	12055.3	3.604	40.2222	0.0187806	0.0169297	215.689	50.5667	10474.8
C-SS-32	3.16933	27.8722	0.0233156	0.0206056	320.209	44.3667	7206.36	3.16667	25.8389	0.0158978	0.0121671	366.626	40.4333	9072.17	4.10933	40.2944	0.0146692	0.0110782	600.937	48.6	12366.7	3.7905	40.3333	0.0206865	0.0175038	304.604	49.8667	9228.62
C-SS-33	3.19267	25.1111	0.0216471	0.0200667	315.869	36.7667	8577.27	3.36467	16.7611	0.0168137	0.0141377	196.725	38.4667	5068.17	4.12733	35.5833	0.015928	0.0130195	596.81	43.1	14409.4	3.80733	38	0.0212328	0.0193287	428.933	50.0667	13436.1
Mean	3.31456	27.4451	0.021808	0.0198378	287.029	40.724	7007	3.18778	20.9669	0.014847	0.012111	213.509	35.7267	5714	4.22245	39.043	0.014198	0.0116006	626.554	46.604	13573	3.97926	39.5689	0.0215555	0.0194574	311.602	49.0813	9923
